# Supplementary material for: Comparative transcriptome analysis reveals gene network regulating cadmium uptake and translocation in peanut roots under iron deficiency
Source: BMC Plant Biol. 2019 Jan 21;19:35. doi: 10.1186/s12870-019-1654-9 (PMC6341601; doi:10.1186/s12870-019-1654-9)
Supplement: Supplementary file 2 — Table S2. Overview of KEGG pathways for DEGs in four comparisons. (XLSX 21 kb) [file 12870_2019_1654_MOESM2_ESM.xlsx]

## Sheet: Supplementary Table S2
Table S2 Overview of KEGG pathways for DEGs in four comparisons.
ID	Description	Fe0vsFe50			Fe50CdvsFe50			Fe0CdvsFe50Cd			Fe0CdvsFe0
		GeneRatio	BgRatio	padj	GeneRatio	BgRatio	padj	GeneRatio	BgRatio	padj	GeneRatio	BgRatio	padj
gmx00010	Glycolysis / Gluconeogenesis	4/76	85/2906	0.750727	3/68	86/2922	0.794906	5/256	86/2937	1	3/240	84/2914	0.999987
gmx00020	Citrate cycle (TCA cycle)							4/256	36/2937	0.871294	4/240	37/2914	0.985696
gmx00030	Pentose phosphate pathway	1/76	34/2906	0.866858	1/68	35/2922	0.794906				1/240	35/2914	0.999987
gmx00040	Pentose and glucuronate interconversions	4/76	54/2906	0.349821	6/68	54/2922	0.064051	15/256	58/2937	0.00701646	12/240	58/2914	0.0358552
gmx00051	Fructose and mannose metabolism	1/76	39/2906	0.896615				2/256	40/2937	1	3/240	40/2914	0.999987
gmx00052	Galactose metabolism	3/76	31/2906	0.349821	3/68	34/2922	0.40555	2/256	34/2937	1	2/240	33/2914	0.999987
gmx00053	Ascorbate and aldarate metabolism				2/68	31/2922	0.794906	4/256	29/2937	0.632863	3/240	26/2914	0.985696
gmx00062	Fatty acid elongation										1/240	21/2914	0.999987
gmx00071	Fatty acid degradation				1/68	43/2922	0.794906	5/256	43/2937	0.784176	3/240	41/2914	0.999987
gmx00073	Cutin, suberine and wax biosynthesis				1/68	16/2922	0.794906	2/256	16/2937	0.903338	3/240	17/2914	0.701719
gmx00100	Steroid biosynthesis							1/256	21/2937	1	1/240	21/2914	0.999987
gmx00130	Ubiquinone and other terpenoid-quinone biosynthesis							2/256	22/2937	1	2/240	23/2914	0.999987
gmx00190	Oxidative phosphorylation							4/256	83/2937	1	3/240	83/2914	0.999987
gmx00195	Photosynthesis							4/256	39/2937	0.913074	5/240	39/2914	0.819403
gmx00196	Photosynthesis - antenna proteins							2/256	14/2937	0.832062
gmx00220	Arginine biosynthesis							2/256	21/2937	1	2/240	20/2914	0.999987
gmx00230	Purine metabolism	1/76	91/2906	0.98859				3/256	90/2937	1	1/240	88/2914	0.999987
gmx00240	Pyrimidine metabolism	1/76	70/2906	0.945561				2/256	73/2937	1	1/240	70/2914	0.999987
gmx00250	Alanine, aspartate and glutamate metabolism	1/76	34/2906	0.866858	1/68	33/2922	0.794906	5/256	34/2937	0.599176	6/240	36/2914	0.387917
gmx00260	Glycine, serine and threonine metabolism				2/68	48/2922	0.794906	1/256	48/2937	1	3/240	45/2914	0.999987
gmx00270	Cysteine and methionine metabolism	3/76	78/2906	0.764094	4/68	81/2922	0.713102	15/256	80/2937	0.053919	16/240	79/2914	0.0228113
gmx00280	Valine, leucine and isoleucine degradation				2/68	42/2922	0.794906	2/256	40/2937	1	4/240	38/2914	0.985696
gmx00290	Valine, leucine and isoleucine biosynthesis							3/256	16/2937	0.599176	2/240	15/2914	0.985696
gmx00310	Lysine degradation							1/256	31/2937	1	1/240	28/2914	0.999987
gmx00330	Arginine and proline metabolism							6/256	44/2937	0.599176	3/240	43/2914	0.999987
gmx00350	Tyrosine metabolism				1/68	30/2922	0.794906	6/256	28/2937	0.260556	6/240	30/2914	0.23764
gmx00360	Phenylalanine metabolism	1/76	33/2906	0.866858				5/256	29/2937	0.526409	8/240	30/2914	0.0358552
gmx00380	Tryptophan metabolism	2/76	31/2906	0.750727	1/68	31/2922	0.794906	3/256	29/2937	0.939973	2/240	27/2914	0.999987
gmx00400	Phenylalanine, tyrosine and tryptophan biosynthesis							3/256	21/2937	0.695472	3/240	22/2914	0.950028
gmx00410	beta-Alanine metabolism							5/256	37/2937	0.608555	2/240	35/2914	0.999987
gmx00450	Selenocompound metabolism										1/240	10/2914	0.999987
gmx00460	Cyanoamino acid metabolism							1/256	27/2937	1
gmx00480	Glutathione metabolism	1/76	57/2906	0.916082	4/68	56/2922	0.40555	13/256	55/2937	0.0242721	8/240	53/2914	0.384204
gmx00500	Starch and sucrose metabolism	2/76	88/2906	0.896615	2/68	93/2922	0.794906	8/256	92/2937	1	8/240	89/2914	0.999987
gmx00511	Other glycan degradation				1/68	15/2922	0.794906	2/256	15/2937	0.871294	1/240	12/2914	0.999987
gmx00520	Amino sugar and nucleotide sugar metabolism	6/76	83/2906	0.192706	3/68	86/2922	0.794906	10/256	85/2937	0.599176	12/240	84/2914	0.270728
gmx00561	Glycerolipid metabolism	2/76	53/2906	0.81258	2/68	55/2922	0.794906	5/256	55/2937	1	5/240	49/2914	0.985696
gmx00562	Inositol phosphate metabolism	1/76	44/2906	0.896615	1/68	44/2922	0.794906	2/256	41/2937	1	1/240	41/2914	0.999987
gmx00564	Glycerophospholipid metabolism	4/76	76/2906	0.704788	3/68	78/2922	0.794906	6/256	76/2937	1	5/240	71/2914	0.999987
gmx00565	Ether lipid metabolism	2/76	26/2906	0.704788	1/68	27/2922	0.794906	1/256	26/2937	1	1/240	25/2914	0.999987
gmx00590	Arachidonic acid metabolism	1/76	12/2906	0.764094				1/256	11/2937	1	1/240	11/2914	0.999987
gmx00591	Linoleic acid metabolism	2/76	18/2906	0.473121				4/256	16/2937	0.318095	2/240	17/2914	0.985696
gmx00592	alpha-Linolenic acid metabolism	2/76	37/2906	0.756053	2/68	36/2922	0.794906	5/256	35/2937	0.599176	4/240	35/2914	0.985696
gmx00600	Sphingolipid metabolism										1/240	10/2914	0.999987
gmx00620	Pyruvate metabolism							3/256	55/2937	1	2/240	53/2914	0.999987
gmx00630	Glyoxylate and dicarboxylate metabolism							5/256	49/2937	0.903338	5/240	47/2914	0.985696
gmx00640	Propanoate metabolism							1/256	22/2937	1	1/240	22/2914	0.999987
gmx00650	Butanoate metabolism				1/68	17/2922	0.794906	3/256	16/2937	0.599176	2/240	17/2914	0.985696
gmx00710	Carbon fixation in photosynthetic organisms							3/256	46/2937	1	2/240	48/2914	0.999987
gmx00730	Thiamine metabolism							3/256	12/2937	0.526409	2/240	13/2914	0.955296
gmx00770	Pantothenate and CoA biosynthesis	1/76	26/2906	0.826672				2/256	27/2937	1	2/240	27/2914	0.999987
gmx00860	Porphyrin and chlorophyll metabolism				1/68	33/2922	0.794906	2/256	33/2937	1	4/240	32/2914	0.950028
gmx00900	Terpenoid backbone biosynthesis				1/68	37/2922	0.794906	1/256	34/2937	1	1/240	36/2914	0.999987
gmx00904	Diterpenoid biosynthesis	3/76	14/2906	0.121646	2/68	12/2922	0.40555	4/256	14/2937	0.260556	6/240	15/2914	0.0228113
gmx00905	Brassinosteroid biosynthesis							1/256	11/2937	1	1/240	10/2914	0.999987
gmx00906	Carotenoid biosynthesis	3/76	18/2906	0.126887				3/256	17/2937	0.599176	1/240	16/2914	0.999987
gmx00908	Zeatin biosynthesis	1/76	15/2906	0.764094	1/68	15/2922	0.794906	3/256	14/2937	0.526409	4/240	14/2914	0.204253
gmx00910	Nitrogen metabolism				2/68	18/2922	0.503335	3/256	19/2937	0.608555	4/240	18/2914	0.344157
gmx00920	Sulfur metabolism							6/256	20/2937	0.080588	2/240	20/2914	0.999987
gmx00940	Phenylpropanoid biosynthesis	10/76	105/2906	0.0153502	8/68	111/2922	0.0872995	20/256	111/2937	0.0242721	21/240	108/2914	0.0113385
gmx00941	Flavonoid biosynthesis	1/76	25/2906	0.826672				8/256	25/2937	0.0242721	6/240	24/2914	0.122388
gmx00945	Stilbenoid, diarylheptanoid and gingerol biosynthesis	1/76	14/2906	0.764094				4/256	14/2937	0.260556	3/240	13/2914	0.440884
gmx00950	Isoquinoline alkaloid biosynthesis							3/256	13/2937	0.526409	4/240	14/2914	0.204253
gmx00960	Tropane, piperidine and pyridine alkaloid biosynthesis							3/256	14/2937	0.526409	3/240	16/2914	0.645426
gmx00970	Aminoacyl-tRNA biosynthesis							1/256	33/2937	1	2/240	33/2914	0.999987
gmx01040	Biosynthesis of unsaturated fatty acids	1/76	19/2906	0.81258	1/68	19/2922	0.794906	3/256	19/2937	0.608555	3/240	19/2914	0.808253
gmx01200	Carbon metabolism	1/76	167/2906	0.989527	2/68	168/2922	0.95123	16/256	172/2937	0.903338	12/240	173/2914	0.999987
gmx01210	2-Oxocarboxylic acid metabolism							7/256	38/2937	0.318095	5/240	38/2914	0.808253
gmx01212	Fatty acid metabolism	1/76	49/2906	0.916082	1/68	50/2922	0.813983	4/256	51/2937	1	4/240	50/2914	0.999987
gmx01230	Biosynthesis of amino acids	1/76	143/2906	0.989527	2/68	144/2922	0.916045	17/256	143/2937	0.526409	13/240	143/2914	0.985696
gmx02010	ABC transporters	1/76	25/2906	0.826672	2/68	26/2922	0.713102	6/256	25/2937	0.218057	7/240	25/2914	0.0391416
gmx03010	Ribosome	1/76	160/2906	0.989527	1/68	160/2922	0.97925	1/256	161/2937	1	2/240	159/2914	0.999987
gmx03013	RNA transport							2/256	87/2937	1	2/240	86/2914	0.999987
gmx03018	RNA degradation	1/76	65/2906	0.942677	1/68	63/2922	0.869256	2/256	67/2937	1	1/240	67/2914	0.999987
gmx03030	DNA replication	2/76	32/2906	0.750727	1/68	32/2922	0.794906	1/256	33/2937	1
gmx03040	Spliceosome	1/76	97/2906	0.98859				2/256	96/2937	1	2/240	96/2914	0.999987
gmx03050	Proteasome				1/68	33/2922	0.794906	3/256	35/2937	1	2/240	35/2914	0.999987
gmx03410	Base excision repair							1/256	23/2937	1	3/240	23/2914	0.955296
gmx03420	Nucleotide excision repair	2/76	36/2906	0.756053	1/68	36/2922	0.794906				1/240	36/2914	0.999987
gmx03430	Mismatch repair	1/76	28/2906	0.840835	1/68	28/2922	0.794906
gmx03440	Homologous recombination							2/256	46/2937	1	1/240	46/2914	0.999987
gmx04016	MAPK signaling pathway - plant	4/76	94/2906	0.756053	3/68	97/2922	0.794906	12/256	99/2937	0.599176	17/240	99/2914	0.0358552
gmx04070	Phosphatidylinositol signaling system	2/76	43/2906	0.764094				1/256	41/2937	1	1/240	41/2914	0.999987
gmx04075	Plant hormone signal transduction	6/76	190/2906	0.81258	4/68	191/2922	0.794906	22/256	189/2937	0.526409	23/240	188/2914	0.23764
gmx04120	Ubiquitin mediated proteolysis							4/256	70/2937	1	1/240	67/2914	0.999987
gmx04130	SNARE interactions in vesicular transport	1/76	21/2906	0.821597				1/256	21/2937	1	2/240	21/2914	0.999987
gmx04141	Protein processing in endoplasmic reticulum				2/68	135/2922	0.90852	15/256	136/2937	0.599176	11/240	135/2914	0.999987
gmx04144	Endocytosis	2/76	106/2906	0.916082	2/68	105/2922	0.813983	2/256	109/2937	1	2/240	110/2914	0.999987
gmx04145	Phagosome	1/76	43/2906	0.896615	1/68	42/2922	0.794906	2/256	43/2937	1	4/240	43/2914	0.999987
gmx04146	Peroxisome	1/76	56/2906	0.916082	1/68	112/2922	0.952332	3/256	57/2937	1	2/240	56/2914	0.999987
gmx04626	Plant-pathogen interaction	8/76	111/2906	0.121646	1/68	23/2922	0.794906	13/256	114/2937	0.599176	13/240	113/2914	0.645426
gmx04712	Circadian rhythm - plant	1/76	23/2906	0.826672				2/256	23/2937	1	1/240	22/2914	0.999987
